# Supplementary material for: Improving Grain Yield via Promotion of Kernel Weight in High Yielding Winter Wheat Genotypes
Source: Biology (Basel). 2021 Dec 29;11(1):42. doi: 10.3390/biology11010042 (PMC8772892; doi:10.3390/biology11010042)
Supplement: Supplementary file 1 [file biology-11-00042-s001.zip]

Archive with 1 entries (1 files):
- biology-1492866-supplementary.pdf
